# Supplementary material for: Risk of inadequate protein and micronutrient intakes in patients with PKU with an increased phe-tolerance: Impact of a micronutrient-dense protein substitute
Source: Mol Genet Metab Rep. 2025 Oct 4;45:101264. doi: 10.1016/j.ymgmr.2025.101264 (PMC12528915; doi:10.1016/j.ymgmr.2025.101264)
Supplement: Supplementary Table S1 — Daily intake of protein, essential amino acids and micronutrients of individual subject. [file mmc1.xlsx]

## Sheet: final table
Subject		1		2		3		4		5		6		7		8		9		10		11
Gender (M/F)		F		M		F		M		M		F		M		F		M		F		F
Age (years)		18		32		44		15		15		49		15		22		35		19		19
		Baseline	Study end	Baseline	Study end	Baseline	Study end	Baseline	Study end	Baseline	Study end	Baseline	Study end	Baseline	Study end	Baseline	Study end	Baseline	Study end	Baseline	Study end	Baseline	Study end
Protein, g	Food sources only	46	48.2	63	62.2	66.1	89	52.2	68.2	85.5	77.4	44.6	47	41.87	31.18	58.18	32.11	34.87	58.5	51.5	42.5	53.5	43.6
	Protein Substitute	13	20	7	20		20	23.3	20		20	10.06	20		20		20		20	20	20	20	20
	All sources	59	68.2	70	82.2	66.1	109	75.5	88.2	85.5	97.4	54.66	67	41.87	51.18	58.18	52.11	34.87	78.5	71.5	62.5	73.5	63.6
Essential Amino Acids
Cystine + Methionine, mg	Food sources only	967	1094	1120	1168	1454	1895.7	1039.1	1272	1832.2	1703	397.84	568.96	1352.51	419.79	1121.99	535.52	635.71	952.97	1148	959	1678	1125
	Protein Substitute	333	1180	130	1180		1180	840	1180		1180	244	1180		1180		1180		1180	1044	1180	1044	1180
	All sources	1300	2274	1250	2348	1454	3075.7	1879.1	2452	1832.2	2883	641.84	1748.96	1352.51	1599.79	1121.99	1715.52	635.71	2132.97	2192	2139	2722	2305
Histidine, g	Food sources only	1.14	1.077	1.737	1.738	1.755	2.231	1.265	1.38	2.26	2.122	0.641	0.85	0.973	0.61	1.41	0.695	0.67	1.111	0.914	0.837	1.211	0.919
	Protein Substitute	0.55	0.53	0.293	0.53		0.53	0.51	0.53		0.53	0.299	0.53		0.53		0.53		0.53	0.522	0.53	0.522	0.53
	All sources	1.69	1.607	2.03	2.268	1.755	2.761	1.775	1.91	2.26	2.652	0.94	1.38	0.973	1.14	1.41	1.225	0.67	1.641	1.436	1.367	1.733	1.449
Isoleucine, g	Food sources only	2.07	2.114	2.75	2.934	3.107	4.178	2.28	2.655	4.014	3.882	1.05	1.38	1.728	1.03	2.41	1.368	1.382	2.081	1.765	1.383	2.251	1.541
	Protein Substitute	0.83	1.3	0.4	1.3		1.3	1.35	1.3		1.3	0.43	1.3		1.3		1.3		1.3	1.374	1.3	1.374	1.3
	All sources	2.9	3.414	3.15	4.234	3.107	5.478	3.63	3.955	4.014	5.182	1.48	2.68	1.728	2.33	2.41	2.668	1.382	3.381	3.139	2.683	3.625	2.841
Leucine, g	Food sources only	3.65	3.62	4.75	4.928	5.162	6.922	4.417	4.263	7.012	6.192	1.718	2.39	2.83	1.72	4.34	2.335	2.295	3.966	2.799	2.186	3.645	2.684
	Protein Substitute	1.4	2.2	0.7	2.2		2.2	2.01	2.2		2.2	0.62	2.2		2.2		2.2		2.2	2.25	2.2	2.25	2.2
	All sources	5.05	5.82	5.45	7.128	5.162	9.122	6.427	6.463	7.012	8.392	2.338	4.59	2.83	3.92	4.34	4.535	2.295	6.166	5.049	4.386	5.895	4.884
Lysine, mg	Food sources only	2670	2964	3550	3673	4103.1	5211	2428.2	3408	4807	4894	1390.1	1867.23	2388.29	1405.15	3111.92	1485.5	1819.51	2437.57	2637	2067	3254	2100
	Protein Substitute	1000	1900	450	1900		1900	1620	1900		1900	811	1900		1900		1900		1900	1590	1900	1590	1900
	All sources	3670	4864	4000	5573	4103.1	7111	4048.2	5308	4807	6794	2201.1	3767.23	2388.29	3305.15	3111.92	3385.5	1819.51	4337.57	4227	3967	4844	4000
Phenylalanine + Tyrosine, mg	Food sources only	4650	3492.7	4984	5220.7	5346	7224	4084	5047.7	7473	6260.7	2839	2583.96	3245	1943.98	4457.72	2465.3	2669	4113.86	3037	2189	3933	3111
	Protein Substitute	1500	1603.3	616	1603.3		1603.3	2100	1603.3		1603.3	1565.27	1603.3		1603.3		1603.3		1603.3	1626	1603.3	1626	1603.3
	All sources	6150	5096	5600	6824	5346	8827.3	6184	6651	7473	7864	4404.27	4187.26	3245	3547.28	4457.72	4068.6	2669	5717.16	4663	3792.3	5559	4714.3
Threonine, mg	Food sources only	1730	1836	2393	2302	2560.5	3424	1904.1	2170	3220	2996	921.52	1156.91	1517.86	911.41	2152.95	1078.15	1211.88	1791.78	1478	1227	1903	1304
	Protein Substitute	1170	1300	507	1300		1300	1200	1300		1300	943	1300		1300		1300		1300	1071	1300	1071	1300
	All sources	2900	3136	2900	3602	2560.5	4724	3104.1	3470	3220	4296	1864.52	2456.91	1517.86	2211.41	2152.95	2378.15	1211.88	3091.78	2549	2527	2974	2604
Tryptophan, mg	Food sources only	567		370		766		531		1038		264.38		473.93		642.16		394.48		397		558
	Protein Substitute	333	470	330	470		470	360	470		470	180	470		470		470		470	399	470	399	470
	All sources	900	470	700	470	766	470	891	470	1038	470	444.38	470	473.93	470	642.16	470	394.48	470	796	470	957	470
Tyrosine, g	Food sources only	1.66	1.551	2.19	2.33	2.356	3.128	1.671	1.971	3.277	2.704	0.77	1.12	1.338	0.85	1.9	1.073	1.056	1.753	1.243	0.982	1.689	1.337
	Protein Substitute	1.5	1.6	0.61	1.6		1.6	2.1	1.6		1.6	1.551	1.6		1.6		1.6		1.6	1.626	1.6	1.626	1.6
	All sources	3.16	3.151	2.8	3.93	2.356	4.728	3.771	3.571	3.277	4.304	2.321	2.72	1.338	2.45	1.9	2.673	1.056	3.353	2.869	2.582	3.315	2.937
Valine, g	Food sources only	2.5	2.471	3.37	3.442	3.912	4.89	2.647	2.949	4.665	4.297	1.235	1.68	2.066	1.31	2.98	1.584	1.736	2.581	1.895	1.534	2.517	1.798
	Protein Substitute	1	1.6	0.43	1.6		1.6	1.62	1.6		1.6	0.346	1.6		1.6		1.6		1.6	1.59	1.6	1.59	1.6
	All sources	3.5	4.071	3.8	5.042	3.912	6.49	4.267	4.549	4.665	5.897	1.581	3.28	2.066	2.91	2.98	3.184	1.736	4.181	3.485	3.134	4.107	3.398
Micronutrients
Vitamin A, mg	Food sources only	545	299	293	412	588	1219	444	967	711	320	160	150	60	410	180	180	220	200	195	180	200	90
	Protein Substitute	155	730	77	730		730	120	730		730	280	730		730		730		730	339	730	339	730
	All sources	700	1029	370	1142	588	1949	564	1697	711	1050	440	880	60	1140	180	910	220	930	534	910	539	820
Vitamin B1, mg	Food sources only	0.8	1.402	1.19	3.352	1.052	1.972	0.751	1.708	1.101	1.683	0.69	1.32	1.08	1.28	1.39	1.52	0.81	1.54	0.64	1.5	0.61	1.53
	Protein Substitute	0.5	0.8	0.21	0.8		0.8	0.9	0.8		0.8	0.58	0.8		0.8		0.8		0.8	0.525	0.8	0.525	0.8
	All sources	1.3	2.202	1.4	4.152	1.052	2.772	1.651	2.508	1.101	2.483	1.27	2.12	1.08	2.08	1.39	2.32	0.81	2.34	1.165	2.3	1.135	2.33
Vitamin B2, mg	Food sources only	0.945	0.997	1.23	1.333	1.091	1.785	0.969	1.13	0.17	1.356	0.66	0.52	0.61	0.51	1.23	0.61	0.73	1.14	0.8	0.84	0.73	0.73
	Protein Substitute	0.5	1	0.27	1		1	0.6	1		1	0.73	1		1		1		1	0.6	1	0.6	1
	All sources	1.445	1.997	1.5	2.333	1.091	2.785	1.569	2.13	0.17	2.356	1.39	1.52	0.61	1.51	1.23	1.61	0.73	2.14	1.4	1.84	1.33	1.73
Vitamin B12, µg	Food sources only	2.4	7.3	2	4	4.2	6.9	1.3	3.8	4.6	5.2	0.61	1.19	1.61	0.88	2.07	1.01	1.56	1.69	1.84	1.46	1.5	0.32
	Protein Substitute	1.2	2.2	0.5	2.2		2.2	2.7	2.2		2.2	1.17	2.2		2.2		2.2		2.2	1.26	2.2	1.26	2.2
	All sources	3.6	9.5	2.5	6.2	4.2	9.1	4	6	4.6	7.4	1.78	3.39	1.61	3.08	2.07	3.21	1.56	3.89	3.1	3.66	2.76	2.52
Vitamin C, mg	Food sources only	67	130.7	151.8	160.1	54	101	5.6	41.9	9.6	170	185.26	152.04	214.47	256.02	262.53	155.84	151.21	102.65	69	117	95	83
	Protein Substitute	17	70	8.2	70		70	0	70		70	43.76	70		70		70		70	35.7	70	35.7	70
	All sources	84	200.7	160	230.1	54	171	5.6	111.9	9.6	240	229.02	222.04	214.47	326.02	262.53	225.84	151.21	172.65	104.7	187	130.7	153
Vitamin D, µg	Food sources only	3.9	14.5	4.1	2.3	1.9	3.5	1.8	4.7	2.1	1.3	0.6	0.47	0.54	0.09	1.88	1.14	1.17	0.54	1.3	0.9	1.2	0.1
	Protein Substitute	4.1	14	1.9	14		14	3	14		14	8.66	14		14		14		14	8.4	14	8.4	14
	All sources	8	28.5	6	16.3	1.9	17.5	4.8	18.7	2.1	15.3	9.26	14.47	0.54	14.09	1.88	15.14	1.17	14.54	9.7	14.9	9.6	14.1
Calcium, mg	Food sources only	600	636	700	946.1	627	942.3	1145	717	1088	682	401.67	543.88	226.5	321.04	685.51	789.82	468	717.94	485	539	429	362
	Protein Substitute	300	840	150	840		840	636	840		840	415	840		840		840		840	423	840	423	840
	All sources	900	1476	850	1786.1	627	1782.3	1781	1557	1088	1522	816.67	1383.88	226.5	1161.04	685.51	1629.82	468	1557.94	908	1379	852	1202
Magnesium, mg	Food sources only	210	200.8	251.8	380.7	193	295	183.9	141.6	197.5	286	218.45	192.02	244.59	140.63	313.28	176.25	207.1	308.33	241	257	8239	308
	Protein Substitute	60	200	28.2	200		200	255	200		200	76.99	200		200		200		200	153.3	200	153.3	200
	All sources	270	400.8	280	580.7	193	495	438.9	341.6	197.5	486	295.44	392.02	244.59	340.63	313.28	376.25	207.1	508.33	394.3	457	8392.3	508
Phosphorus, mg	Food sources only											479.51	638.84	682.29	447.5	1033.26	626.7	587.21	973.18	921	858	929	801
	Protein Substitute	0	0	86	0		0	467	0		0	325	0		0		0		0	211	0	211	0
	All sources											804.51	638.84	682.29	447.5	1033.26	626.7	587.21	973.18	1132	858	1140	801
Iron, mg	Food sources only	9	7.8	13.3	11.8	8	12.9	12	7.8	8.7	14	8.64	6.45	9.82	6.13	18.83	5.65	6.21	6.48	7.5	7.5	9.2	11.5
	Protein Substitute	5	10	2.4	10		10	6	10		10	5.85	10		10		10		10	6.3	10	6.3	10
	All sources	14	17.8	15.7	21.8	8	22.9	18	17.8	8.7	24	14.49	16.45	9.82	16.13	18.83	15.65	6.21	16.48	13.8	17.5	15.5	21.5
Zinc, mg	Food sources only	7	5.45	7.9	8.5	8.9	14.46	6.1	6.6	11.8	11	3.52	5.1	6.33	3.56	8.18	4.65	4.13	6.14	6.12	6.17	6.52	6
	Protein Substitute	5	10	2.1	10		10	6.9	10		10	3.04	10		10		10		10	5.4	10	5.4	10
	All sources	12	15.45	10	18.5	8.9	24.46	13	16.6	11.8	21	6.56	15.1	6.33	13.56	8.18	14.65	4.13	16.14	11.52	16.17	11.92	16
Iodine, µg	Food sources only	0.052		0.093		0.033		0.043		0.138		0.068		0.044		0.08		0.053		0.152		0.1499
	Protein Substitute	0.056	0.124	0.029	0.124		0.124	0.105	0.124		0.124	0.064	0.124		0.124		0.124		0.124	0.073	0.124	0.079	0.124
	All sources	0.108	0.124	0.122	0.124	0.033	0.124	0.148	0.124	0.138	0.124	0.132	0.124	0.044	0.124	0.08	0.124	0.053	0.124	0.225	0.124	0.2289	0.124
DHA, mg	Food sources only	56	408.4	4.4	13	165	74.5	305.2	208.6	46.5	55.4	210	10	20	20	20	311	20		20	10	20	0
	Protein Substitute	0	100	0	100		100	0	100		100	70	100		100		100		100	0	100	0	100
	All sources	56	508.4	4.4	113	165	174.5	305.2	308.6	46.5	155.4	280	110	20	120	20	411	20	100	20	110	20	100
